# Supplementary material for: The Effect of Humidity on the Dissolution Kinetics and Tablet Properties of Immediate-Release Tablet Formulation Containing Lamotrigine
Source: Pharmaceutics. 2022 Sep 30;14(10):2096. doi: 10.3390/pharmaceutics14102096 (PMC9608154; doi:10.3390/pharmaceutics14102096)
Supplement: Supplementary file 1 [file pharmaceutics-14-02096-s001.zip]

Archive with 1 entries (1 files):
- pharmaceutics-1911467-supplementary.pdf
